# Supplementary material for: Emotional ratings and skin conductance response to visual, auditory and haptic stimuli
Source: Sci Data. 2018 Jun 26;5:180120. doi: 10.1038/sdata.2018.120 (PMC6018518; doi:10.1038/sdata.2018.120)
Supplement: Supplementary file 1 [file sdata2018120-isa1.zip]

Archive with 4 entries (4 files):
- i_Investigation.txt
- s_study_Gatti.txt
- a_assay_sam.txt
- a_assay_sc.txt
