# Supplementary material for: Emotional ratings and skin conductance response to visual, auditory and haptic stimuli
Source: Sci Data. 2018 Jun 26;5:180120. doi: 10.1038/sdata.2018.120 (PMC6018518; doi:10.1038/sdata.2018.120)
Supplement: Supplementary file 1 [file sdata2018120-isa1.zip › i_Investigation.txt]

# Investigation File generated for Scientific Data with Investigation File Authoring Tool version 0.1.0 on 11/05/2018 - This metadata file is CC0
ONTOLOGY SOURCE REFERENCE
Term Source Name	NCBITAXON	PATO	UO	OBI	NCIT	ERO
Term Source File	http://data.bioontology.org/ontologies/NCBITAXON	http://data.bioontology.org/ontologies/PATO	http://data.bioontology.org/ontologies/UO	http://data.bioontology.org/ontologies/OBI	http://data.bioontology.org/ontologies/NCIT	http://data.bioontology.org/ontologies/ERO
Term Source Version	2016AB	unknown	unknown	2014-08-18	17.06d	2013-08-02
Term Source Description	National Center for Biotechnology Information (NCBI) Organismal Classification	Phenotypic Quality Ontology	Units of Measurement Ontology	Ontology for Biomedical Investigations	National Cancer Institute Thesaurus	Eagle-I Research Resource Ontology
INVESTIGATION
Investigation Identifier
Investigation Title
Investigation Description
Investigation Submission Date
Investigation Public Release Date
INVESTIGATION PUBLICATIONS
Investigation PubMed ID
Investigation Publication DOI
Investigation Publication Author List
Investigation Publication Title
Investigation Publication Status
Investigation Publication Status Term Accession Number
Investigation Publication Status Term Source REF
INVESTIGATION CONTACTS
Investigation Person Last Name
Investigation Person Mid Initials
Investigation Person First Name
Investigation Person Address
Investigation Person Phone
Investigation Person Fax
Investigation Person Email
Investigation Person Affiliation
Investigation Person Roles
Investigation Person Roles Term Accession Number
Investigation Person Roles Term Source REF
STUDY
Study Identifier	10.1038/sdata.2018.120
Study Title	Emotional ratings and skin conductance response to visual, auditory and haptic stimuli
Study Submission Date	26/04/2017
Study Public Release Date	26/06/2018
Study Description	http://www.nature.com/articles/sdata2018120#abstract
Study File Name	s_study_Gatti.txt
Comment[Subject Keywords]	/;/
Comment[Manuscript Licence]	CC BY-4.0
Comment[Experimental Metadata Licence]	CC0
Comment[Supplementary Information File Name]	
Comment[Supplementary Information File Type]	x-zip-compressed
Comment[Supplementary Information File URL]	http://www.nature.com/articles/sdata2018120#supplementary-information
Comment[Data Repository]	figshare
Comment[Data Record Accession]	doi:10.6084/m9.figshare.c.3873067.v2
Comment[Data Record URI]	https://doi.org/10.6084/m9.figshare.c.3873067.v2
STUDY DESIGN DESCRIPTORS
Study Design Type	stimulus or stress design
Study Design Type Term Accession Number	OBI:0001396
Study Design Type Term Source REF	OBI
STUDY PUBLICATIONS
Study PubMed ID
Study Publication DOI
Study Publication Author List
Study Publication Title
Study Publication Status
Study Publication Status Term Accession Number
Study Publication Status Term Source REF
STUDY FACTORS
Study Factor Name
Study Factor Type
Study Factor Type Term Accession Number
Study Factor Type Term Source REF
STUDY ASSAYS
Study Assay Measurement Type	Change in Emotional State	Galvanic Skin Response
Study Assay Measurement Type Term Accession Number	NCIT:C50489	NCIT:C93039
Study Assay Measurement Type Term Source REF	NCIT	NCIT
Study Assay Technology Type	Self-Report of Personality	Sensor Device
Study Assay Technology Type Term Accession Number	NCIT:C121270	NCIT:C50166
Study Assay Technology Type Term Source REF	NCIT	NCIT
Study Assay Technology Platform	""	Shimmer Shimmer3 GSR+ Unit
Study Assay File Name	a_assay_sam.txt	a_assay_sc.txt
STUDY PROTOCOLS
Study Protocol Name	Participants	Acquisition setup and procedure	Self-Assessment rating	Skin Conductance recording and features extraction
Study Protocol Type	selection	protocol	Psychological Assessment	data acquisition
Study Protocol Type Term Accession Number	OBI:0001928	OBI:0000272	NCIT:C137855	ERO:0000387
Study Protocol Type Term Source REF	OBI	OBI	NCIT	ERO
Study Protocol Description				
Study Protocol URI	""	""	""	""
Study Protocol Version				
Study Protocol Parameters Name	""	""	""	instrument; manufacturer
Study Protocol Parameters Name Term Accession Number	""	""	""	""
Study Protocol Parameters Name Term Source REF	""	""	""	""
Study Protocol Components Name	""	""	""	""
Study Protocol Components Type	""	""	""	""
Study Protocol Components Type Term Accession Number	""	""	""	""
Study Protocol Components Type Term Source REF	""	""	""	""
STUDY CONTACTS
Study Person Last Name	Gatti	Calzolari	Maggioni	Obrist
Study Person First Name	Elia	Elena	Emanuela	Marianna
Study Person Mid Initials				
Study Person Email	elia.gatti1986@gmail.com	""	""	""
Study Person Phone				
Study Person Fax				
Study Person Address				
Study Person Affiliation	Sussex Computer Human Interaction (SCHI) Lab, School of Engineering and Informatics, University of Sussex, Brighton, UK	Imperial College, London, UK	Sussex Computer Human Interaction (SCHI) Lab, School of Engineering and Informatics, University of Sussex, Brighton, UK	Sussex Computer Human Interaction (SCHI) Lab, School of Engineering and Informatics, University of Sussex, Brighton, UK
Study Person Roles				
Study Person Roles Term Accession Number				
Study Person Roles Term Source REF				
Comment[Study Person ORCID]				
Comment[Funder]				
Comment[FundRef ID]				
Comment[Funder Term Source REF]				
Comment[Grant Identifier]				
