# Supplementary material for: Emotional ratings and skin conductance response to visual, auditory and haptic stimuli
Source: Sci Data. 2018 Jun 26;5:180120. doi: 10.1038/sdata.2018.120 (PMC6018518; doi:10.1038/sdata.2018.120)
Supplement: Supplementary file 1 [file sdata2018120-isa1.zip › s_study_Gatti.txt]

Source Name	Characteristics[organism]	Term Source REF	Term Accession Number	Characteristics[sex]	Term Source REF	Term Accession Number	Characteristics[age]	Unit	Term Source REF	Term Accession Number	Comment[dominant hand]	Protocol REF	Sample Name
University of Sussex attendee	Homo sapiens	NCBITAXON	NCBITaxon:9606	male	PATO	PATO:0000384	39	year	UO	UO:0000036	left	Participants	participant_1
University of Sussex attendee	Homo sapiens	NCBITAXON	NCBITaxon:9606	female	PATO	PATO:0000383	29	year	UO	UO:0000036	right	Participants	participant_2
University of Sussex attendee	Homo sapiens	NCBITAXON	NCBITaxon:9606	male	PATO	PATO:0000384	28	year	UO	UO:0000036	right	Participants	participant_3
University of Sussex attendee	Homo sapiens	NCBITAXON	NCBITaxon:9606	male	PATO	PATO:0000384	25	year	UO	UO:0000036	right	Participants	participant_4
University of Sussex attendee	Homo sapiens	NCBITAXON	NCBITaxon:9606	male	PATO	PATO:0000384	30	year	UO	UO:0000036	right	Participants	participant_5
University of Sussex attendee	Homo sapiens	NCBITAXON	NCBITaxon:9606	male	PATO	PATO:0000384	33	year	UO	UO:0000036	right	Participants	participant_6
University of Sussex attendee	Homo sapiens	NCBITAXON	NCBITaxon:9606	male	PATO	PATO:0000384	24	year	UO	UO:0000036	right	Participants	participant_7
University of Sussex attendee	Homo sapiens	NCBITAXON	NCBITaxon:9606	female	PATO	PATO:0000383	31	year	UO	UO:0000036	right	Participants	participant_8
University of Sussex attendee	Homo sapiens	NCBITAXON	NCBITaxon:9606	female	PATO	PATO:0000383	30	year	UO	UO:0000036	right	Participants	participant_9
University of Sussex attendee	Homo sapiens	NCBITAXON	NCBITaxon:9606	male	PATO	PATO:0000384	33	year	UO	UO:0000036	right	Participants	participant_10
University of Sussex attendee	Homo sapiens	NCBITAXON	NCBITaxon:9606	male	PATO	PATO:0000384	25	year	UO	UO:0000036	right	Participants	participant_11
University of Sussex attendee	Homo sapiens	NCBITAXON	NCBITaxon:9606	male	PATO	PATO:0000384	27	year	UO	UO:0000036	right	Participants	participant_12
University of Sussex attendee	Homo sapiens	NCBITAXON	NCBITaxon:9606	male	PATO	PATO:0000384	44	year	UO	UO:0000036	right	Participants	participant_13
University of Sussex attendee	Homo sapiens	NCBITAXON	NCBITaxon:9606	male	PATO	PATO:0000384	25	year	UO	UO:0000036	left	Participants	participant_14
University of Sussex attendee	Homo sapiens	NCBITAXON	NCBITaxon:9606	male	PATO	PATO:0000384	36	year	UO	UO:0000036	right	Participants	participant_15
University of Sussex attendee	Homo sapiens	NCBITAXON	NCBITaxon:9606	female	PATO	PATO:0000383	28	year	UO	UO:0000036	right	Participants	participant_16
University of Sussex attendee	Homo sapiens	NCBITAXON	NCBITaxon:9606	female	PATO	PATO:0000383	32	year	UO	UO:0000036	right	Participants	participant_17
University of Sussex attendee	Homo sapiens	NCBITAXON	NCBITaxon:9606	female	PATO	PATO:0000383	36	year	UO	UO:0000036	right	Participants	participant_18
University of Sussex attendee	Homo sapiens	NCBITAXON	NCBITaxon:9606	male	PATO	PATO:0000384	34	year	UO	UO:0000036	right	Participants	participant_19
University of Sussex attendee	Homo sapiens	NCBITAXON	NCBITaxon:9606	male	PATO	PATO:0000384	71	year	UO	UO:0000036	right	Participants	participant_20
University of Sussex attendee	Homo sapiens	NCBITAXON	NCBITaxon:9606	male	PATO	PATO:0000384	40	year	UO	UO:0000036	right	Participants	participant_21
University of Sussex attendee	Homo sapiens	NCBITAXON	NCBITaxon:9606	female	PATO	PATO:0000383	29	year	UO	UO:0000036	right	Participants	participant_22
University of Sussex attendee	Homo sapiens	NCBITAXON	NCBITaxon:9606	female	PATO	PATO:0000383	33	year	UO	UO:0000036	right	Participants	participant_23
University of Sussex attendee	Homo sapiens	NCBITAXON	NCBITaxon:9606	male	PATO	PATO:0000384	35	year	UO	UO:0000036	right	Participants	participant_24
University of Sussex attendee	Homo sapiens	NCBITAXON	NCBITaxon:9606	male	PATO	PATO:0000384	37	year	UO	UO:0000036	right	Participants	participant_25
University of Sussex attendee	Homo sapiens	NCBITAXON	NCBITaxon:9606	female	PATO	PATO:0000383	45	year	UO	UO:0000036	right	Participants	participant_26
University of Sussex attendee	Homo sapiens	NCBITAXON	NCBITaxon:9606	male	PATO	PATO:0000384	25	year	UO	UO:0000036	right	Participants	participant_27
University of Sussex attendee	Homo sapiens	NCBITAXON	NCBITaxon:9606	male	PATO	PATO:0000384	33	year	UO	UO:0000036	right	Participants	participant_28
University of Sussex attendee	Homo sapiens	NCBITAXON	NCBITaxon:9606	female	PATO	PATO:0000383	20	year	UO	UO:0000036	right	Participants	participant_29
University of Sussex attendee	Homo sapiens	NCBITAXON	NCBITaxon:9606	male	PATO	PATO:0000384	56	year	UO	UO:0000036	right	Participants	participant_30
University of Sussex attendee	Homo sapiens	NCBITAXON	NCBITaxon:9606	female	PATO	PATO:0000383	23	year	UO	UO:0000036	left	Participants	participant_31
University of Sussex attendee	Homo sapiens	NCBITAXON	NCBITaxon:9606	female	PATO	PATO:0000383	29	year	UO	UO:0000036	right	Participants	participant_32
University of Sussex attendee	Homo sapiens	NCBITAXON	NCBITaxon:9606	female	PATO	PATO:0000383	23	year	UO	UO:0000036	left	Participants	participant_33
University of Sussex attendee	Homo sapiens	NCBITAXON	NCBITaxon:9606	male	PATO	PATO:0000384	26	year	UO	UO:0000036	right	Participants	participant_34
University of Sussex attendee	Homo sapiens	NCBITAXON	NCBITaxon:9606	male	PATO	PATO:0000384	25	year	UO	UO:0000036	right	Participants	participant_35
University of Sussex attendee	Homo sapiens	NCBITAXON	NCBITaxon:9606	female	PATO	PATO:0000383	34	year	UO	UO:0000036	right	Participants	participant_36
University of Sussex attendee	Homo sapiens	NCBITAXON	NCBITaxon:9606	male	PATO	PATO:0000384	34	year	UO	UO:0000036	right	Participants	participant_37
University of Sussex attendee	Homo sapiens	NCBITAXON	NCBITaxon:9606	male	PATO	PATO:0000384	20	year	UO	UO:0000036	right	Participants	participant_38
University of Sussex attendee	Homo sapiens	NCBITAXON	NCBITaxon:9606	female	PATO	PATO:0000383	21	year	UO	UO:0000036	right	Participants	participant_39
University of Sussex attendee	Homo sapiens	NCBITAXON	NCBITaxon:9606	female	PATO	PATO:0000383	24	year	UO	UO:0000036	right	Participants	participant_40
University of Sussex attendee	Homo sapiens	NCBITAXON	NCBITaxon:9606	male	PATO	PATO:0000384	22	year	UO	UO:0000036	right	Participants	participant_41
University of Sussex attendee	Homo sapiens	NCBITAXON	NCBITaxon:9606	female	PATO	PATO:0000383	26	year	UO	UO:0000036	right	Participants	participant_42
University of Sussex attendee	Homo sapiens	NCBITAXON	NCBITaxon:9606	female	PATO	PATO:0000383	32	year	UO	UO:0000036	right	Participants	participant_43
University of Sussex attendee	Homo sapiens	NCBITAXON	NCBITaxon:9606	male	PATO	PATO:0000384	22	year	UO	UO:0000036	right	Participants	participant_44
University of Sussex attendee	Homo sapiens	NCBITAXON	NCBITaxon:9606	female	PATO	PATO:0000383	31	year	UO	UO:0000036	right	Participants	participant_45
University of Sussex attendee	Homo sapiens	NCBITAXON	NCBITaxon:9606	female	PATO	PATO:0000383	29	year	UO	UO:0000036	right	Participants	participant_46
University of Sussex attendee	Homo sapiens	NCBITAXON	NCBITaxon:9606	male	PATO	PATO:0000384	30	year	UO	UO:0000036	right	Participants	participant_47
University of Sussex attendee	Homo sapiens	NCBITAXON	NCBITaxon:9606	female	PATO	PATO:0000383	34	year	UO	UO:0000036	right	Participants	participant_48
University of Sussex attendee	Homo sapiens	NCBITAXON	NCBITaxon:9606	male	PATO	PATO:0000384	51	year	UO	UO:0000036	right	Participants	participant_49
University of Sussex attendee	Homo sapiens	NCBITAXON	NCBITaxon:9606	female	PATO	PATO:0000383	23	year	UO	UO:0000036	right	Participants	participant_50
University of Sussex attendee	Homo sapiens	NCBITAXON	NCBITaxon:9606	female	PATO	PATO:0000383	25	year	UO	UO:0000036	right	Participants	participant_51
University of Sussex attendee	Homo sapiens	NCBITAXON	NCBITaxon:9606	male	PATO	PATO:0000384	42	year	UO	UO:0000036	right	Participants	participant_52
University of Sussex attendee	Homo sapiens	NCBITAXON	NCBITaxon:9606	female	PATO	PATO:0000383	36	year	UO	UO:0000036	right	Participants	participant_53
University of Sussex attendee	Homo sapiens	NCBITAXON	NCBITaxon:9606	female	PATO	PATO:0000383	22	year	UO	UO:0000036	right	Participants	participant_54
University of Sussex attendee	Homo sapiens	NCBITAXON	NCBITaxon:9606	female	PATO	PATO:0000383	21	year	UO	UO:0000036	right	Participants	participant_55
University of Sussex attendee	Homo sapiens	NCBITAXON	NCBITaxon:9606	male	PATO	PATO:0000384	19	year	UO	UO:0000036	left	Participants	participant_56
University of Sussex attendee	Homo sapiens	NCBITAXON	NCBITaxon:9606	female	PATO	PATO:0000383	26	year	UO	UO:0000036	right	Participants	participant_57
University of Sussex attendee	Homo sapiens	NCBITAXON	NCBITaxon:9606	female	PATO	PATO:0000383	41	year	UO	UO:0000036	right	Participants	participant_58
University of Sussex attendee	Homo sapiens	NCBITAXON	NCBITaxon:9606	female	PATO	PATO:0000383	20	year	UO	UO:0000036	right	Participants	participant_59
University of Sussex attendee	Homo sapiens	NCBITAXON	NCBITaxon:9606	male	PATO	PATO:0000384	33	year	UO	UO:0000036	right	Participants	participant_60
University of Sussex attendee	Homo sapiens	NCBITAXON	NCBITaxon:9606	female	PATO	PATO:0000383	20	year	UO	UO:0000036	right	Participants	participant_61
University of Sussex attendee	Homo sapiens	NCBITAXON	NCBITaxon:9606	female	PATO	PATO:0000383	21	year	UO	UO:0000036	right	Participants	participant_62
University of Sussex attendee	Homo sapiens	NCBITAXON	NCBITaxon:9606	female	PATO	PATO:0000383	19	year	UO	UO:0000036	right	Participants	participant_63
University of Sussex attendee	Homo sapiens	NCBITAXON	NCBITaxon:9606	male	PATO	PATO:0000384	19	year	UO	UO:0000036	right	Participants	participant_64
University of Sussex attendee	Homo sapiens	NCBITAXON	NCBITaxon:9606	female	PATO	PATO:0000383	18	year	UO	UO:0000036	right	Participants	participant_65
University of Sussex attendee	Homo sapiens	NCBITAXON	NCBITaxon:9606	female	PATO	PATO:0000383	18	year	UO	UO:0000036	right	Participants	participant_66
University of Sussex attendee	Homo sapiens	NCBITAXON	NCBITaxon:9606	female	PATO	PATO:0000383	22	year	UO	UO:0000036	right	Participants	participant_67
University of Sussex attendee	Homo sapiens	NCBITAXON	NCBITaxon:9606	male	PATO	PATO:0000384	21	year	UO	UO:0000036	right	Participants	participant_68
University of Sussex attendee	Homo sapiens	NCBITAXON	NCBITaxon:9606	female	PATO	PATO:0000383	22	year	UO	UO:0000036	right	Participants	participant_69
University of Sussex attendee	Homo sapiens	NCBITAXON	NCBITaxon:9606	female	PATO	PATO:0000383	19	year	UO	UO:0000036	right	Participants	participant_70
University of Sussex attendee	Homo sapiens	NCBITAXON	NCBITaxon:9606	female	PATO	PATO:0000383	21	year	UO	UO:0000036	left	Participants	participant_71
University of Sussex attendee	Homo sapiens	NCBITAXON	NCBITaxon:9606	female	PATO	PATO:0000383	19	year	UO	UO:0000036	left	Participants	participant_72
University of Sussex attendee	Homo sapiens	NCBITAXON	NCBITaxon:9606	female	PATO	PATO:0000383	21	year	UO	UO:0000036	right	Participants	participant_73
University of Sussex attendee	Homo sapiens	NCBITAXON	NCBITaxon:9606	female	PATO	PATO:0000383	22	year	UO	UO:0000036	right	Participants	participant_74
University of Sussex attendee	Homo sapiens	NCBITAXON	NCBITaxon:9606	female	PATO	PATO:0000383	22	year	UO	UO:0000036	right	Participants	participant_75
University of Sussex attendee	Homo sapiens	NCBITAXON	NCBITaxon:9606	female	PATO	PATO:0000383	19	year	UO	UO:0000036	right	Participants	participant_76
University of Sussex attendee	Homo sapiens	NCBITAXON	NCBITaxon:9606	male	PATO	PATO:0000384	19	year	UO	UO:0000036	right	Participants	participant_77
University of Sussex attendee	Homo sapiens	NCBITAXON	NCBITaxon:9606	female	PATO	PATO:0000383	20	year	UO	UO:0000036	right	Participants	participant_78
University of Sussex attendee	Homo sapiens	NCBITAXON	NCBITaxon:9606	male	PATO	PATO:0000384	20	year	UO	UO:0000036	right	Participants	participant_79
University of Sussex attendee	Homo sapiens	NCBITAXON	NCBITaxon:9606	male	PATO	PATO:0000384	19	year	UO	UO:0000036	left	Participants	participant_80
University of Sussex attendee	Homo sapiens	NCBITAXON	NCBITaxon:9606	male	PATO	PATO:0000384	21	year	UO	UO:0000036	right	Participants	participant_81
University of Sussex attendee	Homo sapiens	NCBITAXON	NCBITaxon:9606	female	PATO	PATO:0000383	19	year	UO	UO:0000036	right	Participants	participant_82
University of Sussex attendee	Homo sapiens	NCBITAXON	NCBITaxon:9606	female	PATO	PATO:0000383	18	year	UO	UO:0000036	right	Participants	participant_83
University of Sussex attendee	Homo sapiens	NCBITAXON	NCBITaxon:9606	male	PATO	PATO:0000384	21	year	UO	UO:0000036	left	Participants	participant_84
University of Sussex attendee	Homo sapiens	NCBITAXON	NCBITaxon:9606	female	PATO	PATO:0000383	20	year	UO	UO:0000036	right	Participants	participant_85
University of Sussex attendee	Homo sapiens	NCBITAXON	NCBITaxon:9606	female	PATO	PATO:0000383	19	year	UO	UO:0000036	right	Participants	participant_86
University of Sussex attendee	Homo sapiens	NCBITAXON	NCBITaxon:9606	female	PATO	PATO:0000383	19	year	UO	UO:0000036	right	Participants	participant_87
University of Sussex attendee	Homo sapiens	NCBITAXON	NCBITaxon:9606	female	PATO	PATO:0000383	19	year	UO	UO:0000036	right	Participants	participant_88
University of Sussex attendee	Homo sapiens	NCBITAXON	NCBITaxon:9606	female	PATO	PATO:0000383	18	year	UO	UO:0000036	right	Participants	participant_89
University of Sussex attendee	Homo sapiens	NCBITAXON	NCBITaxon:9606	female	PATO	PATO:0000383	32	year	UO	UO:0000036	right	Participants	participant_90
University of Sussex attendee	Homo sapiens	NCBITAXON	NCBITaxon:9606	female	PATO	PATO:0000383	20	year	UO	UO:0000036	right	Participants	participant_91
University of Sussex attendee	Homo sapiens	NCBITAXON	NCBITaxon:9606	male	PATO	PATO:0000384	40	year	UO	UO:0000036	right	Participants	participant_92
University of Sussex attendee	Homo sapiens	NCBITAXON	NCBITaxon:9606	female	PATO	PATO:0000383	18	year	UO	UO:0000036	right	Participants	participant_93
University of Sussex attendee	Homo sapiens	NCBITAXON	NCBITaxon:9606	female	PATO	PATO:0000383	24	year	UO	UO:0000036	right	Participants	participant_94
University of Sussex attendee	Homo sapiens	NCBITAXON	NCBITaxon:9606	female	PATO	PATO:0000383	19	year	UO	UO:0000036	right	Participants	participant_95
University of Sussex attendee	Homo sapiens	NCBITAXON	NCBITaxon:9606	female	PATO	PATO:0000383	23	year	UO	UO:0000036	right	Participants	participant_96
University of Sussex attendee	Homo sapiens	NCBITAXON	NCBITaxon:9606	female	PATO	PATO:0000383	21	year	UO	UO:0000036	right	Participants	participant_97
University of Sussex attendee	Homo sapiens	NCBITAXON	NCBITaxon:9606	female	PATO	PATO:0000383	19	year	UO	UO:0000036	right	Participants	participant_98
University of Sussex attendee	Homo sapiens	NCBITAXON	NCBITaxon:9606	female	PATO	PATO:0000383	21	year	UO	UO:0000036	right	Participants	participant_99
University of Sussex attendee	Homo sapiens	NCBITAXON	NCBITaxon:9606	female	PATO	PATO:0000383	19	year	UO	UO:0000036	right	Participants	participant_100
