# Supplementary material for: Emotional ratings and skin conductance response to visual, auditory and haptic stimuli
Source: Sci Data. 2018 Jun 26;5:180120. doi: 10.1038/sdata.2018.120 (PMC6018518; doi:10.1038/sdata.2018.120)
Supplement: Supplementary file 1 [file sdata2018120-isa1.zip › a_assay_sam.txt]

Sample Name	Protocol REF	Protocol REF	Assay Name	Raw Data File	Comment[Data Repository]	Comment[Data Record Accession]	Comment[Data Record URI]
participant_1	Acquisition setup and procedure	Self-Assessment rating	participant_1_SAM	Multisensory_emotions.mat/.su.SAM	figshare	doi:10.6084/m9.figshare.c.3873067.v2	https://doi.org/10.6084/m9.figshare.c.3873067.v2
participant_2	Acquisition setup and procedure	Self-Assessment rating	participant_2_SAM	Multisensory_emotions.mat/.su.SAM	figshare	doi:10.6084/m9.figshare.c.3873067.v2	https://doi.org/10.6084/m9.figshare.c.3873067.v2
participant_3	Acquisition setup and procedure	Self-Assessment rating	participant_3_SAM	Multisensory_emotions.mat/.su.SAM	figshare	doi:10.6084/m9.figshare.c.3873067.v2	https://doi.org/10.6084/m9.figshare.c.3873067.v2
participant_4	Acquisition setup and procedure	Self-Assessment rating	participant_4_SAM	Multisensory_emotions.mat/.su.SAM	figshare	doi:10.6084/m9.figshare.c.3873067.v2	https://doi.org/10.6084/m9.figshare.c.3873067.v2
participant_5	Acquisition setup and procedure	Self-Assessment rating	participant_5_SAM	Multisensory_emotions.mat/.su.SAM	figshare	doi:10.6084/m9.figshare.c.3873067.v2	https://doi.org/10.6084/m9.figshare.c.3873067.v2
participant_6	Acquisition setup and procedure	Self-Assessment rating	participant_6_SAM	Multisensory_emotions.mat/.su.SAM	figshare	doi:10.6084/m9.figshare.c.3873067.v2	https://doi.org/10.6084/m9.figshare.c.3873067.v2
participant_7	Acquisition setup and procedure	Self-Assessment rating	participant_7_SAM	Multisensory_emotions.mat/.su.SAM	figshare	doi:10.6084/m9.figshare.c.3873067.v2	https://doi.org/10.6084/m9.figshare.c.3873067.v2
participant_8	Acquisition setup and procedure	Self-Assessment rating	participant_8_SAM	Multisensory_emotions.mat/.su.SAM	figshare	doi:10.6084/m9.figshare.c.3873067.v2	https://doi.org/10.6084/m9.figshare.c.3873067.v2
participant_9	Acquisition setup and procedure	Self-Assessment rating	participant_9_SAM	Multisensory_emotions.mat/.su.SAM	figshare	doi:10.6084/m9.figshare.c.3873067.v2	https://doi.org/10.6084/m9.figshare.c.3873067.v2
participant_10	Acquisition setup and procedure	Self-Assessment rating	participant_10_SAM	Multisensory_emotions.mat/.su.SAM	figshare	doi:10.6084/m9.figshare.c.3873067.v2	https://doi.org/10.6084/m9.figshare.c.3873067.v2
participant_11	Acquisition setup and procedure	Self-Assessment rating	participant_11_SAM	Multisensory_emotions.mat/.su.SAM	figshare	doi:10.6084/m9.figshare.c.3873067.v2	https://doi.org/10.6084/m9.figshare.c.3873067.v2
participant_12	Acquisition setup and procedure	Self-Assessment rating	participant_12_SAM	Multisensory_emotions.mat/.su.SAM	figshare	doi:10.6084/m9.figshare.c.3873067.v2	https://doi.org/10.6084/m9.figshare.c.3873067.v2
participant_13	Acquisition setup and procedure	Self-Assessment rating	participant_13_SAM	Multisensory_emotions.mat/.su.SAM	figshare	doi:10.6084/m9.figshare.c.3873067.v2	https://doi.org/10.6084/m9.figshare.c.3873067.v2
participant_14	Acquisition setup and procedure	Self-Assessment rating	participant_14_SAM	Multisensory_emotions.mat/.su.SAM	figshare	doi:10.6084/m9.figshare.c.3873067.v2	https://doi.org/10.6084/m9.figshare.c.3873067.v2
participant_15	Acquisition setup and procedure	Self-Assessment rating	participant_15_SAM	Multisensory_emotions.mat/.su.SAM	figshare	doi:10.6084/m9.figshare.c.3873067.v2	https://doi.org/10.6084/m9.figshare.c.3873067.v2
participant_16	Acquisition setup and procedure	Self-Assessment rating	participant_16_SAM	Multisensory_emotions.mat/.su.SAM	figshare	doi:10.6084/m9.figshare.c.3873067.v2	https://doi.org/10.6084/m9.figshare.c.3873067.v2
participant_17	Acquisition setup and procedure	Self-Assessment rating	participant_17_SAM	Multisensory_emotions.mat/.su.SAM	figshare	doi:10.6084/m9.figshare.c.3873067.v2	https://doi.org/10.6084/m9.figshare.c.3873067.v2
participant_18	Acquisition setup and procedure	Self-Assessment rating	participant_18_SAM	Multisensory_emotions.mat/.su.SAM	figshare	doi:10.6084/m9.figshare.c.3873067.v2	https://doi.org/10.6084/m9.figshare.c.3873067.v2
participant_19	Acquisition setup and procedure	Self-Assessment rating	participant_19_SAM	Multisensory_emotions.mat/.su.SAM	figshare	doi:10.6084/m9.figshare.c.3873067.v2	https://doi.org/10.6084/m9.figshare.c.3873067.v2
participant_20	Acquisition setup and procedure	Self-Assessment rating	participant_20_SAM	Multisensory_emotions.mat/.su.SAM	figshare	doi:10.6084/m9.figshare.c.3873067.v2	https://doi.org/10.6084/m9.figshare.c.3873067.v2
participant_21	Acquisition setup and procedure	Self-Assessment rating	participant_21_SAM	Multisensory_emotions.mat/.su.SAM	figshare	doi:10.6084/m9.figshare.c.3873067.v2	https://doi.org/10.6084/m9.figshare.c.3873067.v2
participant_22	Acquisition setup and procedure	Self-Assessment rating	participant_22_SAM	Multisensory_emotions.mat/.su.SAM	figshare	doi:10.6084/m9.figshare.c.3873067.v2	https://doi.org/10.6084/m9.figshare.c.3873067.v2
participant_23	Acquisition setup and procedure	Self-Assessment rating	participant_23_SAM	Multisensory_emotions.mat/.su.SAM	figshare	doi:10.6084/m9.figshare.c.3873067.v2	https://doi.org/10.6084/m9.figshare.c.3873067.v2
participant_24	Acquisition setup and procedure	Self-Assessment rating	participant_24_SAM	Multisensory_emotions.mat/.su.SAM	figshare	doi:10.6084/m9.figshare.c.3873067.v2	https://doi.org/10.6084/m9.figshare.c.3873067.v2
participant_25	Acquisition setup and procedure	Self-Assessment rating	participant_25_SAM	Multisensory_emotions.mat/.su.SAM	figshare	doi:10.6084/m9.figshare.c.3873067.v2	https://doi.org/10.6084/m9.figshare.c.3873067.v2
participant_26	Acquisition setup and procedure	Self-Assessment rating	participant_26_SAM	Multisensory_emotions.mat/.su.SAM	figshare	doi:10.6084/m9.figshare.c.3873067.v2	https://doi.org/10.6084/m9.figshare.c.3873067.v2
participant_27	Acquisition setup and procedure	Self-Assessment rating	participant_27_SAM	Multisensory_emotions.mat/.su.SAM	figshare	doi:10.6084/m9.figshare.c.3873067.v2	https://doi.org/10.6084/m9.figshare.c.3873067.v2
participant_28	Acquisition setup and procedure	Self-Assessment rating	participant_28_SAM	Multisensory_emotions.mat/.su.SAM	figshare	doi:10.6084/m9.figshare.c.3873067.v2	https://doi.org/10.6084/m9.figshare.c.3873067.v2
participant_29	Acquisition setup and procedure	Self-Assessment rating	participant_29_SAM	Multisensory_emotions.mat/.su.SAM	figshare	doi:10.6084/m9.figshare.c.3873067.v2	https://doi.org/10.6084/m9.figshare.c.3873067.v2
participant_30	Acquisition setup and procedure	Self-Assessment rating	participant_30_SAM	Multisensory_emotions.mat/.su.SAM	figshare	doi:10.6084/m9.figshare.c.3873067.v2	https://doi.org/10.6084/m9.figshare.c.3873067.v2
participant_31	Acquisition setup and procedure	Self-Assessment rating	participant_31_SAM	Multisensory_emotions.mat/.su.SAM	figshare	doi:10.6084/m9.figshare.c.3873067.v2	https://doi.org/10.6084/m9.figshare.c.3873067.v2
participant_32	Acquisition setup and procedure	Self-Assessment rating	participant_32_SAM	Multisensory_emotions.mat/.su.SAM	figshare	doi:10.6084/m9.figshare.c.3873067.v2	https://doi.org/10.6084/m9.figshare.c.3873067.v2
participant_33	Acquisition setup and procedure	Self-Assessment rating	participant_33_SAM	Multisensory_emotions.mat/.su.SAM	figshare	doi:10.6084/m9.figshare.c.3873067.v2	https://doi.org/10.6084/m9.figshare.c.3873067.v2
participant_34	Acquisition setup and procedure	Self-Assessment rating	participant_34_SAM	Multisensory_emotions.mat/.su.SAM	figshare	doi:10.6084/m9.figshare.c.3873067.v2	https://doi.org/10.6084/m9.figshare.c.3873067.v2
participant_35	Acquisition setup and procedure	Self-Assessment rating	participant_35_SAM	Multisensory_emotions.mat/.su.SAM	figshare	doi:10.6084/m9.figshare.c.3873067.v2	https://doi.org/10.6084/m9.figshare.c.3873067.v2
participant_36	Acquisition setup and procedure	Self-Assessment rating	participant_36_SAM	Multisensory_emotions.mat/.su.SAM	figshare	doi:10.6084/m9.figshare.c.3873067.v2	https://doi.org/10.6084/m9.figshare.c.3873067.v2
participant_37	Acquisition setup and procedure	Self-Assessment rating	participant_37_SAM	Multisensory_emotions.mat/.su.SAM	figshare	doi:10.6084/m9.figshare.c.3873067.v2	https://doi.org/10.6084/m9.figshare.c.3873067.v2
participant_38	Acquisition setup and procedure	Self-Assessment rating	participant_38_SAM	Multisensory_emotions.mat/.su.SAM	figshare	doi:10.6084/m9.figshare.c.3873067.v2	https://doi.org/10.6084/m9.figshare.c.3873067.v2
participant_39	Acquisition setup and procedure	Self-Assessment rating	participant_39_SAM	Multisensory_emotions.mat/.su.SAM	figshare	doi:10.6084/m9.figshare.c.3873067.v2	https://doi.org/10.6084/m9.figshare.c.3873067.v2
participant_40	Acquisition setup and procedure	Self-Assessment rating	participant_40_SAM	Multisensory_emotions.mat/.su.SAM	figshare	doi:10.6084/m9.figshare.c.3873067.v2	https://doi.org/10.6084/m9.figshare.c.3873067.v2
participant_41	Acquisition setup and procedure	Self-Assessment rating	participant_41_SAM	Multisensory_emotions.mat/.su.SAM	figshare	doi:10.6084/m9.figshare.c.3873067.v2	https://doi.org/10.6084/m9.figshare.c.3873067.v2
participant_42	Acquisition setup and procedure	Self-Assessment rating	participant_42_SAM	Multisensory_emotions.mat/.su.SAM	figshare	doi:10.6084/m9.figshare.c.3873067.v2	https://doi.org/10.6084/m9.figshare.c.3873067.v2
participant_43	Acquisition setup and procedure	Self-Assessment rating	participant_43_SAM	Multisensory_emotions.mat/.su.SAM	figshare	doi:10.6084/m9.figshare.c.3873067.v2	https://doi.org/10.6084/m9.figshare.c.3873067.v2
participant_44	Acquisition setup and procedure	Self-Assessment rating	participant_44_SAM	Multisensory_emotions.mat/.su.SAM	figshare	doi:10.6084/m9.figshare.c.3873067.v2	https://doi.org/10.6084/m9.figshare.c.3873067.v2
participant_45	Acquisition setup and procedure	Self-Assessment rating	participant_45_SAM	Multisensory_emotions.mat/.su.SAM	figshare	doi:10.6084/m9.figshare.c.3873067.v2	https://doi.org/10.6084/m9.figshare.c.3873067.v2
participant_46	Acquisition setup and procedure	Self-Assessment rating	participant_46_SAM	Multisensory_emotions.mat/.su.SAM	figshare	doi:10.6084/m9.figshare.c.3873067.v2	https://doi.org/10.6084/m9.figshare.c.3873067.v2
participant_47	Acquisition setup and procedure	Self-Assessment rating	participant_47_SAM	Multisensory_emotions.mat/.su.SAM	figshare	doi:10.6084/m9.figshare.c.3873067.v2	https://doi.org/10.6084/m9.figshare.c.3873067.v2
participant_48	Acquisition setup and procedure	Self-Assessment rating	participant_48_SAM	Multisensory_emotions.mat/.su.SAM	figshare	doi:10.6084/m9.figshare.c.3873067.v2	https://doi.org/10.6084/m9.figshare.c.3873067.v2
participant_49	Acquisition setup and procedure	Self-Assessment rating	participant_49_SAM	Multisensory_emotions.mat/.su.SAM	figshare	doi:10.6084/m9.figshare.c.3873067.v2	https://doi.org/10.6084/m9.figshare.c.3873067.v2
participant_50	Acquisition setup and procedure	Self-Assessment rating	participant_50_SAM	Multisensory_emotions.mat/.su.SAM	figshare	doi:10.6084/m9.figshare.c.3873067.v2	https://doi.org/10.6084/m9.figshare.c.3873067.v2
participant_51	Acquisition setup and procedure	Self-Assessment rating	participant_51_SAM	Multisensory_emotions.mat/.su.SAM	figshare	doi:10.6084/m9.figshare.c.3873067.v2	https://doi.org/10.6084/m9.figshare.c.3873067.v2
participant_52	Acquisition setup and procedure	Self-Assessment rating	participant_52_SAM	Multisensory_emotions.mat/.su.SAM	figshare	doi:10.6084/m9.figshare.c.3873067.v2	https://doi.org/10.6084/m9.figshare.c.3873067.v2
participant_53	Acquisition setup and procedure	Self-Assessment rating	participant_53_SAM	Multisensory_emotions.mat/.su.SAM	figshare	doi:10.6084/m9.figshare.c.3873067.v2	https://doi.org/10.6084/m9.figshare.c.3873067.v2
participant_54	Acquisition setup and procedure	Self-Assessment rating	participant_54_SAM	Multisensory_emotions.mat/.su.SAM	figshare	doi:10.6084/m9.figshare.c.3873067.v2	https://doi.org/10.6084/m9.figshare.c.3873067.v2
participant_55	Acquisition setup and procedure	Self-Assessment rating	participant_55_SAM	Multisensory_emotions.mat/.su.SAM	figshare	doi:10.6084/m9.figshare.c.3873067.v2	https://doi.org/10.6084/m9.figshare.c.3873067.v2
participant_56	Acquisition setup and procedure	Self-Assessment rating	participant_56_SAM	Multisensory_emotions.mat/.su.SAM	figshare	doi:10.6084/m9.figshare.c.3873067.v2	https://doi.org/10.6084/m9.figshare.c.3873067.v2
participant_57	Acquisition setup and procedure	Self-Assessment rating	participant_57_SAM	Multisensory_emotions.mat/.su.SAM	figshare	doi:10.6084/m9.figshare.c.3873067.v2	https://doi.org/10.6084/m9.figshare.c.3873067.v2
participant_58	Acquisition setup and procedure	Self-Assessment rating	participant_58_SAM	Multisensory_emotions.mat/.su.SAM	figshare	doi:10.6084/m9.figshare.c.3873067.v2	https://doi.org/10.6084/m9.figshare.c.3873067.v2
participant_59	Acquisition setup and procedure	Self-Assessment rating	participant_59_SAM	Multisensory_emotions.mat/.su.SAM	figshare	doi:10.6084/m9.figshare.c.3873067.v2	https://doi.org/10.6084/m9.figshare.c.3873067.v2
participant_60	Acquisition setup and procedure	Self-Assessment rating	participant_60_SAM	Multisensory_emotions.mat/.su.SAM	figshare	doi:10.6084/m9.figshare.c.3873067.v2	https://doi.org/10.6084/m9.figshare.c.3873067.v2
participant_61	Acquisition setup and procedure	Self-Assessment rating	participant_61_SAM	Multisensory_emotions.mat/.su.SAM	figshare	doi:10.6084/m9.figshare.c.3873067.v2	https://doi.org/10.6084/m9.figshare.c.3873067.v2
participant_62	Acquisition setup and procedure	Self-Assessment rating	participant_62_SAM	Multisensory_emotions.mat/.su.SAM	figshare	doi:10.6084/m9.figshare.c.3873067.v2	https://doi.org/10.6084/m9.figshare.c.3873067.v2
participant_63	Acquisition setup and procedure	Self-Assessment rating	participant_63_SAM	Multisensory_emotions.mat/.su.SAM	figshare	doi:10.6084/m9.figshare.c.3873067.v2	https://doi.org/10.6084/m9.figshare.c.3873067.v2
participant_64	Acquisition setup and procedure	Self-Assessment rating	participant_64_SAM	Multisensory_emotions.mat/.su.SAM	figshare	doi:10.6084/m9.figshare.c.3873067.v2	https://doi.org/10.6084/m9.figshare.c.3873067.v2
participant_65	Acquisition setup and procedure	Self-Assessment rating	participant_65_SAM	Multisensory_emotions.mat/.su.SAM	figshare	doi:10.6084/m9.figshare.c.3873067.v2	https://doi.org/10.6084/m9.figshare.c.3873067.v2
participant_66	Acquisition setup and procedure	Self-Assessment rating	participant_66_SAM	Multisensory_emotions.mat/.su.SAM	figshare	doi:10.6084/m9.figshare.c.3873067.v2	https://doi.org/10.6084/m9.figshare.c.3873067.v2
participant_67	Acquisition setup and procedure	Self-Assessment rating	participant_67_SAM	Multisensory_emotions.mat/.su.SAM	figshare	doi:10.6084/m9.figshare.c.3873067.v2	https://doi.org/10.6084/m9.figshare.c.3873067.v2
participant_68	Acquisition setup and procedure	Self-Assessment rating	participant_68_SAM	Multisensory_emotions.mat/.su.SAM	figshare	doi:10.6084/m9.figshare.c.3873067.v2	https://doi.org/10.6084/m9.figshare.c.3873067.v2
participant_69	Acquisition setup and procedure	Self-Assessment rating	participant_69_SAM	Multisensory_emotions.mat/.su.SAM	figshare	doi:10.6084/m9.figshare.c.3873067.v2	https://doi.org/10.6084/m9.figshare.c.3873067.v2
participant_70	Acquisition setup and procedure	Self-Assessment rating	participant_70_SAM	Multisensory_emotions.mat/.su.SAM	figshare	doi:10.6084/m9.figshare.c.3873067.v2	https://doi.org/10.6084/m9.figshare.c.3873067.v2
participant_71	Acquisition setup and procedure	Self-Assessment rating	participant_71_SAM	Multisensory_emotions.mat/.su.SAM	figshare	doi:10.6084/m9.figshare.c.3873067.v2	https://doi.org/10.6084/m9.figshare.c.3873067.v2
participant_72	Acquisition setup and procedure	Self-Assessment rating	participant_72_SAM	Multisensory_emotions.mat/.su.SAM	figshare	doi:10.6084/m9.figshare.c.3873067.v2	https://doi.org/10.6084/m9.figshare.c.3873067.v2
participant_73	Acquisition setup and procedure	Self-Assessment rating	participant_73_SAM	Multisensory_emotions.mat/.su.SAM	figshare	doi:10.6084/m9.figshare.c.3873067.v2	https://doi.org/10.6084/m9.figshare.c.3873067.v2
participant_74	Acquisition setup and procedure	Self-Assessment rating	participant_74_SAM	Multisensory_emotions.mat/.su.SAM	figshare	doi:10.6084/m9.figshare.c.3873067.v2	https://doi.org/10.6084/m9.figshare.c.3873067.v2
participant_75	Acquisition setup and procedure	Self-Assessment rating	participant_75_SAM	Multisensory_emotions.mat/.su.SAM	figshare	doi:10.6084/m9.figshare.c.3873067.v2	https://doi.org/10.6084/m9.figshare.c.3873067.v2
participant_76	Acquisition setup and procedure	Self-Assessment rating	participant_76_SAM	Multisensory_emotions.mat/.su.SAM	figshare	doi:10.6084/m9.figshare.c.3873067.v2	https://doi.org/10.6084/m9.figshare.c.3873067.v2
participant_77	Acquisition setup and procedure	Self-Assessment rating	participant_77_SAM	Multisensory_emotions.mat/.su.SAM	figshare	doi:10.6084/m9.figshare.c.3873067.v2	https://doi.org/10.6084/m9.figshare.c.3873067.v2
participant_78	Acquisition setup and procedure	Self-Assessment rating	participant_78_SAM	Multisensory_emotions.mat/.su.SAM	figshare	doi:10.6084/m9.figshare.c.3873067.v2	https://doi.org/10.6084/m9.figshare.c.3873067.v2
participant_79	Acquisition setup and procedure	Self-Assessment rating	participant_79_SAM	Multisensory_emotions.mat/.su.SAM	figshare	doi:10.6084/m9.figshare.c.3873067.v2	https://doi.org/10.6084/m9.figshare.c.3873067.v2
participant_80	Acquisition setup and procedure	Self-Assessment rating	participant_80_SAM	Multisensory_emotions.mat/.su.SAM	figshare	doi:10.6084/m9.figshare.c.3873067.v2	https://doi.org/10.6084/m9.figshare.c.3873067.v2
participant_81	Acquisition setup and procedure	Self-Assessment rating	participant_81_SAM	Multisensory_emotions.mat/.su.SAM	figshare	doi:10.6084/m9.figshare.c.3873067.v2	https://doi.org/10.6084/m9.figshare.c.3873067.v2
participant_82	Acquisition setup and procedure	Self-Assessment rating	participant_82_SAM	Multisensory_emotions.mat/.su.SAM	figshare	doi:10.6084/m9.figshare.c.3873067.v2	https://doi.org/10.6084/m9.figshare.c.3873067.v2
participant_83	Acquisition setup and procedure	Self-Assessment rating	participant_83_SAM	Multisensory_emotions.mat/.su.SAM	figshare	doi:10.6084/m9.figshare.c.3873067.v2	https://doi.org/10.6084/m9.figshare.c.3873067.v2
participant_84	Acquisition setup and procedure	Self-Assessment rating	participant_84_SAM	Multisensory_emotions.mat/.su.SAM	figshare	doi:10.6084/m9.figshare.c.3873067.v2	https://doi.org/10.6084/m9.figshare.c.3873067.v2
participant_85	Acquisition setup and procedure	Self-Assessment rating	participant_85_SAM	Multisensory_emotions.mat/.su.SAM	figshare	doi:10.6084/m9.figshare.c.3873067.v2	https://doi.org/10.6084/m9.figshare.c.3873067.v2
participant_86	Acquisition setup and procedure	Self-Assessment rating	participant_86_SAM	Multisensory_emotions.mat/.su.SAM	figshare	doi:10.6084/m9.figshare.c.3873067.v2	https://doi.org/10.6084/m9.figshare.c.3873067.v2
participant_87	Acquisition setup and procedure	Self-Assessment rating	participant_87_SAM	Multisensory_emotions.mat/.su.SAM	figshare	doi:10.6084/m9.figshare.c.3873067.v2	https://doi.org/10.6084/m9.figshare.c.3873067.v2
participant_88	Acquisition setup and procedure	Self-Assessment rating	participant_88_SAM	Multisensory_emotions.mat/.su.SAM	figshare	doi:10.6084/m9.figshare.c.3873067.v2	https://doi.org/10.6084/m9.figshare.c.3873067.v2
participant_89	Acquisition setup and procedure	Self-Assessment rating	participant_89_SAM	Multisensory_emotions.mat/.su.SAM	figshare	doi:10.6084/m9.figshare.c.3873067.v2	https://doi.org/10.6084/m9.figshare.c.3873067.v2
participant_90	Acquisition setup and procedure	Self-Assessment rating	participant_90_SAM	Multisensory_emotions.mat/.su.SAM	figshare	doi:10.6084/m9.figshare.c.3873067.v2	https://doi.org/10.6084/m9.figshare.c.3873067.v2
participant_91	Acquisition setup and procedure	Self-Assessment rating	participant_91_SAM	Multisensory_emotions.mat/.su.SAM	figshare	doi:10.6084/m9.figshare.c.3873067.v2	https://doi.org/10.6084/m9.figshare.c.3873067.v2
participant_92	Acquisition setup and procedure	Self-Assessment rating	participant_92_SAM	Multisensory_emotions.mat/.su.SAM	figshare	doi:10.6084/m9.figshare.c.3873067.v2	https://doi.org/10.6084/m9.figshare.c.3873067.v2
participant_93	Acquisition setup and procedure	Self-Assessment rating	participant_93_SAM	Multisensory_emotions.mat/.su.SAM	figshare	doi:10.6084/m9.figshare.c.3873067.v2	https://doi.org/10.6084/m9.figshare.c.3873067.v2
participant_94	Acquisition setup and procedure	Self-Assessment rating	participant_94_SAM	Multisensory_emotions.mat/.su.SAM	figshare	doi:10.6084/m9.figshare.c.3873067.v2	https://doi.org/10.6084/m9.figshare.c.3873067.v2
participant_95	Acquisition setup and procedure	Self-Assessment rating	participant_95_SAM	Multisensory_emotions.mat/.su.SAM	figshare	doi:10.6084/m9.figshare.c.3873067.v2	https://doi.org/10.6084/m9.figshare.c.3873067.v2
participant_96	Acquisition setup and procedure	Self-Assessment rating	participant_96_SAM	Multisensory_emotions.mat/.su.SAM	figshare	doi:10.6084/m9.figshare.c.3873067.v2	https://doi.org/10.6084/m9.figshare.c.3873067.v2
participant_97	Acquisition setup and procedure	Self-Assessment rating	participant_97_SAM	Multisensory_emotions.mat/.su.SAM	figshare	doi:10.6084/m9.figshare.c.3873067.v2	https://doi.org/10.6084/m9.figshare.c.3873067.v2
participant_98	Acquisition setup and procedure	Self-Assessment rating	participant_98_SAM	Multisensory_emotions.mat/.su.SAM	figshare	doi:10.6084/m9.figshare.c.3873067.v2	https://doi.org/10.6084/m9.figshare.c.3873067.v2
participant_99	Acquisition setup and procedure	Self-Assessment rating	participant_99_SAM	Multisensory_emotions.mat/.su.SAM	figshare	doi:10.6084/m9.figshare.c.3873067.v2	https://doi.org/10.6084/m9.figshare.c.3873067.v2
participant_100	Acquisition setup and procedure	Self-Assessment rating	participant_100_SAM	Multisensory_emotions.mat/.su.SAM	figshare	doi:10.6084/m9.figshare.c.3873067.v2	https://doi.org/10.6084/m9.figshare.c.3873067.v2
