# Supplementary material for: Emotional ratings and skin conductance response to visual, auditory and haptic stimuli
Source: Sci Data. 2018 Jun 26;5:180120. doi: 10.1038/sdata.2018.120 (PMC6018518; doi:10.1038/sdata.2018.120)
Supplement: Supplementary file 1 [file sdata2018120-isa1.zip › a_assay_sc.txt]

Sample Name	Protocol REF	Parameter Value[instrument]	Parameter Value[manufacturer]	Assay Name	Raw Data File	Comment[Data Repository]	Comment[Data Record Accession]	Comment[Data Record URI]
participant_1	Skin Conductance recording and features extraction	Shimmer3 GSR+ Unit	Shimmer	participant_1_SC	Multisensory_emotions.mat/su.SC	figshare	doi:10.6084/m9.figshare.c.3873067.v2	https://doi.org/10.6084/m9.figshare.c.3873067.v2
participant_2	Skin Conductance recording and features extraction	Shimmer3 GSR+ Unit	Shimmer	participant_2_SC	Multisensory_emotions.mat/su.SC	figshare	doi:10.6084/m9.figshare.c.3873067.v2	https://doi.org/10.6084/m9.figshare.c.3873067.v2
participant_3	Skin Conductance recording and features extraction	Shimmer3 GSR+ Unit	Shimmer	participant_3_SC	Multisensory_emotions.mat/su.SC	figshare	doi:10.6084/m9.figshare.c.3873067.v2	https://doi.org/10.6084/m9.figshare.c.3873067.v2
participant_4	Skin Conductance recording and features extraction	Shimmer3 GSR+ Unit	Shimmer	participant_4_SC	Multisensory_emotions.mat/su.SC	figshare	doi:10.6084/m9.figshare.c.3873067.v2	https://doi.org/10.6084/m9.figshare.c.3873067.v2
participant_5	Skin Conductance recording and features extraction	Shimmer3 GSR+ Unit	Shimmer	participant_5_SC	Multisensory_emotions.mat/su.SC	figshare	doi:10.6084/m9.figshare.c.3873067.v2	https://doi.org/10.6084/m9.figshare.c.3873067.v2
participant_6	Skin Conductance recording and features extraction	Shimmer3 GSR+ Unit	Shimmer	participant_6_SC	Multisensory_emotions.mat/su.SC	figshare	doi:10.6084/m9.figshare.c.3873067.v2	https://doi.org/10.6084/m9.figshare.c.3873067.v2
participant_7	Skin Conductance recording and features extraction	Shimmer3 GSR+ Unit	Shimmer	participant_7_SC	Multisensory_emotions.mat/su.SC	figshare	doi:10.6084/m9.figshare.c.3873067.v2	https://doi.org/10.6084/m9.figshare.c.3873067.v2
participant_8	Skin Conductance recording and features extraction	Shimmer3 GSR+ Unit	Shimmer	participant_8_SC	Multisensory_emotions.mat/su.SC	figshare	doi:10.6084/m9.figshare.c.3873067.v2	https://doi.org/10.6084/m9.figshare.c.3873067.v2
participant_9	Skin Conductance recording and features extraction	Shimmer3 GSR+ Unit	Shimmer	participant_9_SC	Multisensory_emotions.mat/su.SC	figshare	doi:10.6084/m9.figshare.c.3873067.v2	https://doi.org/10.6084/m9.figshare.c.3873067.v2
participant_10	Skin Conductance recording and features extraction	Shimmer3 GSR+ Unit	Shimmer	participant_10_SC	Multisensory_emotions.mat/su.SC	figshare	doi:10.6084/m9.figshare.c.3873067.v2	https://doi.org/10.6084/m9.figshare.c.3873067.v2
participant_11	Skin Conductance recording and features extraction	Shimmer3 GSR+ Unit	Shimmer	participant_11_SC	Multisensory_emotions.mat/su.SC	figshare	doi:10.6084/m9.figshare.c.3873067.v2	https://doi.org/10.6084/m9.figshare.c.3873067.v2
participant_12	Skin Conductance recording and features extraction	Shimmer3 GSR+ Unit	Shimmer	participant_12_SC	Multisensory_emotions.mat/su.SC	figshare	doi:10.6084/m9.figshare.c.3873067.v2	https://doi.org/10.6084/m9.figshare.c.3873067.v2
participant_13	Skin Conductance recording and features extraction	Shimmer3 GSR+ Unit	Shimmer	participant_13_SC	Multisensory_emotions.mat/su.SC	figshare	doi:10.6084/m9.figshare.c.3873067.v2	https://doi.org/10.6084/m9.figshare.c.3873067.v2
participant_14	Skin Conductance recording and features extraction	Shimmer3 GSR+ Unit	Shimmer	participant_14_SC	Multisensory_emotions.mat/su.SC	figshare	doi:10.6084/m9.figshare.c.3873067.v2	https://doi.org/10.6084/m9.figshare.c.3873067.v2
participant_15	Skin Conductance recording and features extraction	Shimmer3 GSR+ Unit	Shimmer	participant_15_SC	Multisensory_emotions.mat/su.SC	figshare	doi:10.6084/m9.figshare.c.3873067.v2	https://doi.org/10.6084/m9.figshare.c.3873067.v2
participant_16	Skin Conductance recording and features extraction	Shimmer3 GSR+ Unit	Shimmer	participant_16_SC	Multisensory_emotions.mat/su.SC	figshare	doi:10.6084/m9.figshare.c.3873067.v2	https://doi.org/10.6084/m9.figshare.c.3873067.v2
participant_17	Skin Conductance recording and features extraction	Shimmer3 GSR+ Unit	Shimmer	participant_17_SC	Multisensory_emotions.mat/su.SC	figshare	doi:10.6084/m9.figshare.c.3873067.v2	https://doi.org/10.6084/m9.figshare.c.3873067.v2
participant_18	Skin Conductance recording and features extraction	Shimmer3 GSR+ Unit	Shimmer	participant_18_SC	Multisensory_emotions.mat/su.SC	figshare	doi:10.6084/m9.figshare.c.3873067.v2	https://doi.org/10.6084/m9.figshare.c.3873067.v2
participant_19	Skin Conductance recording and features extraction	Shimmer3 GSR+ Unit	Shimmer	participant_19_SC	Multisensory_emotions.mat/su.SC	figshare	doi:10.6084/m9.figshare.c.3873067.v2	https://doi.org/10.6084/m9.figshare.c.3873067.v2
participant_20	Skin Conductance recording and features extraction	Shimmer3 GSR+ Unit	Shimmer	participant_20_SC	Multisensory_emotions.mat/su.SC	figshare	doi:10.6084/m9.figshare.c.3873067.v2	https://doi.org/10.6084/m9.figshare.c.3873067.v2
participant_21	Skin Conductance recording and features extraction	Shimmer3 GSR+ Unit	Shimmer	participant_21_SC	Multisensory_emotions.mat/su.SC	figshare	doi:10.6084/m9.figshare.c.3873067.v2	https://doi.org/10.6084/m9.figshare.c.3873067.v2
participant_22	Skin Conductance recording and features extraction	Shimmer3 GSR+ Unit	Shimmer	participant_22_SC	Multisensory_emotions.mat/su.SC	figshare	doi:10.6084/m9.figshare.c.3873067.v2	https://doi.org/10.6084/m9.figshare.c.3873067.v2
participant_23	Skin Conductance recording and features extraction	Shimmer3 GSR+ Unit	Shimmer	participant_23_SC	Multisensory_emotions.mat/su.SC	figshare	doi:10.6084/m9.figshare.c.3873067.v2	https://doi.org/10.6084/m9.figshare.c.3873067.v2
participant_24	Skin Conductance recording and features extraction	Shimmer3 GSR+ Unit	Shimmer	participant_24_SC	Multisensory_emotions.mat/su.SC	figshare	doi:10.6084/m9.figshare.c.3873067.v2	https://doi.org/10.6084/m9.figshare.c.3873067.v2
participant_25	Skin Conductance recording and features extraction	Shimmer3 GSR+ Unit	Shimmer	participant_25_SC	Multisensory_emotions.mat/su.SC	figshare	doi:10.6084/m9.figshare.c.3873067.v2	https://doi.org/10.6084/m9.figshare.c.3873067.v2
participant_26	Skin Conductance recording and features extraction	Shimmer3 GSR+ Unit	Shimmer	participant_26_SC	Multisensory_emotions.mat/su.SC	figshare	doi:10.6084/m9.figshare.c.3873067.v2	https://doi.org/10.6084/m9.figshare.c.3873067.v2
participant_27	Skin Conductance recording and features extraction	Shimmer3 GSR+ Unit	Shimmer	participant_27_SC	Multisensory_emotions.mat/su.SC	figshare	doi:10.6084/m9.figshare.c.3873067.v2	https://doi.org/10.6084/m9.figshare.c.3873067.v2
participant_28	Skin Conductance recording and features extraction	Shimmer3 GSR+ Unit	Shimmer	participant_28_SC	Multisensory_emotions.mat/su.SC	figshare	doi:10.6084/m9.figshare.c.3873067.v2	https://doi.org/10.6084/m9.figshare.c.3873067.v2
participant_29	Skin Conductance recording and features extraction	Shimmer3 GSR+ Unit	Shimmer	participant_29_SC	Multisensory_emotions.mat/su.SC	figshare	doi:10.6084/m9.figshare.c.3873067.v2	https://doi.org/10.6084/m9.figshare.c.3873067.v2
participant_30	Skin Conductance recording and features extraction	Shimmer3 GSR+ Unit	Shimmer	participant_30_SC	Multisensory_emotions.mat/su.SC	figshare	doi:10.6084/m9.figshare.c.3873067.v2	https://doi.org/10.6084/m9.figshare.c.3873067.v2
participant_31	Skin Conductance recording and features extraction	Shimmer3 GSR+ Unit	Shimmer	participant_31_SC	Multisensory_emotions.mat/su.SC	figshare	doi:10.6084/m9.figshare.c.3873067.v2	https://doi.org/10.6084/m9.figshare.c.3873067.v2
participant_32	Skin Conductance recording and features extraction	Shimmer3 GSR+ Unit	Shimmer	participant_32_SC	Multisensory_emotions.mat/su.SC	figshare	doi:10.6084/m9.figshare.c.3873067.v2	https://doi.org/10.6084/m9.figshare.c.3873067.v2
participant_33	Skin Conductance recording and features extraction	Shimmer3 GSR+ Unit	Shimmer	participant_33_SC	Multisensory_emotions.mat/su.SC	figshare	doi:10.6084/m9.figshare.c.3873067.v2	https://doi.org/10.6084/m9.figshare.c.3873067.v2
participant_34	Skin Conductance recording and features extraction	Shimmer3 GSR+ Unit	Shimmer	participant_34_SC	Multisensory_emotions.mat/su.SC	figshare	doi:10.6084/m9.figshare.c.3873067.v2	https://doi.org/10.6084/m9.figshare.c.3873067.v2
participant_35	Skin Conductance recording and features extraction	Shimmer3 GSR+ Unit	Shimmer	participant_35_SC	Multisensory_emotions.mat/su.SC	figshare	doi:10.6084/m9.figshare.c.3873067.v2	https://doi.org/10.6084/m9.figshare.c.3873067.v2
participant_36	Skin Conductance recording and features extraction	Shimmer3 GSR+ Unit	Shimmer	participant_36_SC	Multisensory_emotions.mat/su.SC	figshare	doi:10.6084/m9.figshare.c.3873067.v2	https://doi.org/10.6084/m9.figshare.c.3873067.v2
participant_37	Skin Conductance recording and features extraction	Shimmer3 GSR+ Unit	Shimmer	participant_37_SC	Multisensory_emotions.mat/su.SC	figshare	doi:10.6084/m9.figshare.c.3873067.v2	https://doi.org/10.6084/m9.figshare.c.3873067.v2
participant_38	Skin Conductance recording and features extraction	Shimmer3 GSR+ Unit	Shimmer	participant_38_SC	Multisensory_emotions.mat/su.SC	figshare	doi:10.6084/m9.figshare.c.3873067.v2	https://doi.org/10.6084/m9.figshare.c.3873067.v2
participant_39	Skin Conductance recording and features extraction	Shimmer3 GSR+ Unit	Shimmer	participant_39_SC	Multisensory_emotions.mat/su.SC	figshare	doi:10.6084/m9.figshare.c.3873067.v2	https://doi.org/10.6084/m9.figshare.c.3873067.v2
participant_40	Skin Conductance recording and features extraction	Shimmer3 GSR+ Unit	Shimmer	participant_40_SC	Multisensory_emotions.mat/su.SC	figshare	doi:10.6084/m9.figshare.c.3873067.v2	https://doi.org/10.6084/m9.figshare.c.3873067.v2
participant_41	Skin Conductance recording and features extraction	Shimmer3 GSR+ Unit	Shimmer	participant_41_SC	Multisensory_emotions.mat/su.SC	figshare	doi:10.6084/m9.figshare.c.3873067.v2	https://doi.org/10.6084/m9.figshare.c.3873067.v2
participant_42	Skin Conductance recording and features extraction	Shimmer3 GSR+ Unit	Shimmer	participant_42_SC	Multisensory_emotions.mat/su.SC	figshare	doi:10.6084/m9.figshare.c.3873067.v2	https://doi.org/10.6084/m9.figshare.c.3873067.v2
participant_43	Skin Conductance recording and features extraction	Shimmer3 GSR+ Unit	Shimmer	participant_43_SC	Multisensory_emotions.mat/su.SC	figshare	doi:10.6084/m9.figshare.c.3873067.v2	https://doi.org/10.6084/m9.figshare.c.3873067.v2
participant_44	Skin Conductance recording and features extraction	Shimmer3 GSR+ Unit	Shimmer	participant_44_SC	Multisensory_emotions.mat/su.SC	figshare	doi:10.6084/m9.figshare.c.3873067.v2	https://doi.org/10.6084/m9.figshare.c.3873067.v2
participant_45	Skin Conductance recording and features extraction	Shimmer3 GSR+ Unit	Shimmer	participant_45_SC	Multisensory_emotions.mat/su.SC	figshare	doi:10.6084/m9.figshare.c.3873067.v2	https://doi.org/10.6084/m9.figshare.c.3873067.v2
participant_46	Skin Conductance recording and features extraction	Shimmer3 GSR+ Unit	Shimmer	participant_46_SC	Multisensory_emotions.mat/su.SC	figshare	doi:10.6084/m9.figshare.c.3873067.v2	https://doi.org/10.6084/m9.figshare.c.3873067.v2
participant_47	Skin Conductance recording and features extraction	Shimmer3 GSR+ Unit	Shimmer	participant_47_SC	Multisensory_emotions.mat/su.SC	figshare	doi:10.6084/m9.figshare.c.3873067.v2	https://doi.org/10.6084/m9.figshare.c.3873067.v2
participant_48	Skin Conductance recording and features extraction	Shimmer3 GSR+ Unit	Shimmer	participant_48_SC	Multisensory_emotions.mat/su.SC	figshare	doi:10.6084/m9.figshare.c.3873067.v2	https://doi.org/10.6084/m9.figshare.c.3873067.v2
participant_49	Skin Conductance recording and features extraction	Shimmer3 GSR+ Unit	Shimmer	participant_49_SC	Multisensory_emotions.mat/su.SC	figshare	doi:10.6084/m9.figshare.c.3873067.v2	https://doi.org/10.6084/m9.figshare.c.3873067.v2
participant_50	Skin Conductance recording and features extraction	Shimmer3 GSR+ Unit	Shimmer	participant_50_SC	Multisensory_emotions.mat/su.SC	figshare	doi:10.6084/m9.figshare.c.3873067.v2	https://doi.org/10.6084/m9.figshare.c.3873067.v2
participant_51	Skin Conductance recording and features extraction	Shimmer3 GSR+ Unit	Shimmer	participant_51_SC	Multisensory_emotions.mat/su.SC	figshare	doi:10.6084/m9.figshare.c.3873067.v2	https://doi.org/10.6084/m9.figshare.c.3873067.v2
participant_52	Skin Conductance recording and features extraction	Shimmer3 GSR+ Unit	Shimmer	participant_52_SC	Multisensory_emotions.mat/su.SC	figshare	doi:10.6084/m9.figshare.c.3873067.v2	https://doi.org/10.6084/m9.figshare.c.3873067.v2
participant_53	Skin Conductance recording and features extraction	Shimmer3 GSR+ Unit	Shimmer	participant_53_SC	Multisensory_emotions.mat/su.SC	figshare	doi:10.6084/m9.figshare.c.3873067.v2	https://doi.org/10.6084/m9.figshare.c.3873067.v2
participant_54	Skin Conductance recording and features extraction	Shimmer3 GSR+ Unit	Shimmer	participant_54_SC	Multisensory_emotions.mat/su.SC	figshare	doi:10.6084/m9.figshare.c.3873067.v2	https://doi.org/10.6084/m9.figshare.c.3873067.v2
participant_55	Skin Conductance recording and features extraction	Shimmer3 GSR+ Unit	Shimmer	participant_55_SC	Multisensory_emotions.mat/su.SC	figshare	doi:10.6084/m9.figshare.c.3873067.v2	https://doi.org/10.6084/m9.figshare.c.3873067.v2
participant_56	Skin Conductance recording and features extraction	Shimmer3 GSR+ Unit	Shimmer	participant_56_SC	Multisensory_emotions.mat/su.SC	figshare	doi:10.6084/m9.figshare.c.3873067.v2	https://doi.org/10.6084/m9.figshare.c.3873067.v2
participant_57	Skin Conductance recording and features extraction	Shimmer3 GSR+ Unit	Shimmer	participant_57_SC	Multisensory_emotions.mat/su.SC	figshare	doi:10.6084/m9.figshare.c.3873067.v2	https://doi.org/10.6084/m9.figshare.c.3873067.v2
participant_58	Skin Conductance recording and features extraction	Shimmer3 GSR+ Unit	Shimmer	participant_58_SC	Multisensory_emotions.mat/su.SC	figshare	doi:10.6084/m9.figshare.c.3873067.v2	https://doi.org/10.6084/m9.figshare.c.3873067.v2
participant_59	Skin Conductance recording and features extraction	Shimmer3 GSR+ Unit	Shimmer	participant_59_SC	Multisensory_emotions.mat/su.SC	figshare	doi:10.6084/m9.figshare.c.3873067.v2	https://doi.org/10.6084/m9.figshare.c.3873067.v2
participant_60	Skin Conductance recording and features extraction	Shimmer3 GSR+ Unit	Shimmer	participant_60_SC	Multisensory_emotions.mat/su.SC	figshare	doi:10.6084/m9.figshare.c.3873067.v2	https://doi.org/10.6084/m9.figshare.c.3873067.v2
participant_61	Skin Conductance recording and features extraction	Shimmer3 GSR+ Unit	Shimmer	participant_61_SC	Multisensory_emotions.mat/su.SC	figshare	doi:10.6084/m9.figshare.c.3873067.v2	https://doi.org/10.6084/m9.figshare.c.3873067.v2
participant_62	Skin Conductance recording and features extraction	Shimmer3 GSR+ Unit	Shimmer	participant_62_SC	Multisensory_emotions.mat/su.SC	figshare	doi:10.6084/m9.figshare.c.3873067.v2	https://doi.org/10.6084/m9.figshare.c.3873067.v2
participant_63	Skin Conductance recording and features extraction	Shimmer3 GSR+ Unit	Shimmer	participant_63_SC	Multisensory_emotions.mat/su.SC	figshare	doi:10.6084/m9.figshare.c.3873067.v2	https://doi.org/10.6084/m9.figshare.c.3873067.v2
participant_64	Skin Conductance recording and features extraction	Shimmer3 GSR+ Unit	Shimmer	participant_64_SC	Multisensory_emotions.mat/su.SC	figshare	doi:10.6084/m9.figshare.c.3873067.v2	https://doi.org/10.6084/m9.figshare.c.3873067.v2
participant_65	Skin Conductance recording and features extraction	Shimmer3 GSR+ Unit	Shimmer	participant_65_SC	Multisensory_emotions.mat/su.SC	figshare	doi:10.6084/m9.figshare.c.3873067.v2	https://doi.org/10.6084/m9.figshare.c.3873067.v2
participant_66	Skin Conductance recording and features extraction	Shimmer3 GSR+ Unit	Shimmer	participant_66_SC	Multisensory_emotions.mat/su.SC	figshare	doi:10.6084/m9.figshare.c.3873067.v2	https://doi.org/10.6084/m9.figshare.c.3873067.v2
participant_67	Skin Conductance recording and features extraction	Shimmer3 GSR+ Unit	Shimmer	participant_67_SC	Multisensory_emotions.mat/su.SC	figshare	doi:10.6084/m9.figshare.c.3873067.v2	https://doi.org/10.6084/m9.figshare.c.3873067.v2
participant_68	Skin Conductance recording and features extraction	Shimmer3 GSR+ Unit	Shimmer	participant_68_SC	Multisensory_emotions.mat/su.SC	figshare	doi:10.6084/m9.figshare.c.3873067.v2	https://doi.org/10.6084/m9.figshare.c.3873067.v2
participant_69	Skin Conductance recording and features extraction	Shimmer3 GSR+ Unit	Shimmer	participant_69_SC	Multisensory_emotions.mat/su.SC	figshare	doi:10.6084/m9.figshare.c.3873067.v2	https://doi.org/10.6084/m9.figshare.c.3873067.v2
participant_70	Skin Conductance recording and features extraction	Shimmer3 GSR+ Unit	Shimmer	participant_70_SC	Multisensory_emotions.mat/su.SC	figshare	doi:10.6084/m9.figshare.c.3873067.v2	https://doi.org/10.6084/m9.figshare.c.3873067.v2
participant_71	Skin Conductance recording and features extraction	Shimmer3 GSR+ Unit	Shimmer	participant_71_SC	Multisensory_emotions.mat/su.SC	figshare	doi:10.6084/m9.figshare.c.3873067.v2	https://doi.org/10.6084/m9.figshare.c.3873067.v2
participant_72	Skin Conductance recording and features extraction	Shimmer3 GSR+ Unit	Shimmer	participant_72_SC	Multisensory_emotions.mat/su.SC	figshare	doi:10.6084/m9.figshare.c.3873067.v2	https://doi.org/10.6084/m9.figshare.c.3873067.v2
participant_73	Skin Conductance recording and features extraction	Shimmer3 GSR+ Unit	Shimmer	participant_73_SC	Multisensory_emotions.mat/su.SC	figshare	doi:10.6084/m9.figshare.c.3873067.v2	https://doi.org/10.6084/m9.figshare.c.3873067.v2
participant_74	Skin Conductance recording and features extraction	Shimmer3 GSR+ Unit	Shimmer	participant_74_SC	Multisensory_emotions.mat/su.SC	figshare	doi:10.6084/m9.figshare.c.3873067.v2	https://doi.org/10.6084/m9.figshare.c.3873067.v2
participant_75	Skin Conductance recording and features extraction	Shimmer3 GSR+ Unit	Shimmer	participant_75_SC	Multisensory_emotions.mat/su.SC	figshare	doi:10.6084/m9.figshare.c.3873067.v2	https://doi.org/10.6084/m9.figshare.c.3873067.v2
participant_76	Skin Conductance recording and features extraction	Shimmer3 GSR+ Unit	Shimmer	participant_76_SC	Multisensory_emotions.mat/su.SC	figshare	doi:10.6084/m9.figshare.c.3873067.v2	https://doi.org/10.6084/m9.figshare.c.3873067.v2
participant_77	Skin Conductance recording and features extraction	Shimmer3 GSR+ Unit	Shimmer	participant_77_SC	Multisensory_emotions.mat/su.SC	figshare	doi:10.6084/m9.figshare.c.3873067.v2	https://doi.org/10.6084/m9.figshare.c.3873067.v2
participant_78	Skin Conductance recording and features extraction	Shimmer3 GSR+ Unit	Shimmer	participant_78_SC	Multisensory_emotions.mat/su.SC	figshare	doi:10.6084/m9.figshare.c.3873067.v2	https://doi.org/10.6084/m9.figshare.c.3873067.v2
participant_79	Skin Conductance recording and features extraction	Shimmer3 GSR+ Unit	Shimmer	participant_79_SC	Multisensory_emotions.mat/su.SC	figshare	doi:10.6084/m9.figshare.c.3873067.v2	https://doi.org/10.6084/m9.figshare.c.3873067.v2
participant_80	Skin Conductance recording and features extraction	Shimmer3 GSR+ Unit	Shimmer	participant_80_SC	Multisensory_emotions.mat/su.SC	figshare	doi:10.6084/m9.figshare.c.3873067.v2	https://doi.org/10.6084/m9.figshare.c.3873067.v2
participant_81	Skin Conductance recording and features extraction	Shimmer3 GSR+ Unit	Shimmer	participant_81_SC	Multisensory_emotions.mat/su.SC	figshare	doi:10.6084/m9.figshare.c.3873067.v2	https://doi.org/10.6084/m9.figshare.c.3873067.v2
participant_82	Skin Conductance recording and features extraction	Shimmer3 GSR+ Unit	Shimmer	participant_82_SC	Multisensory_emotions.mat/su.SC	figshare	doi:10.6084/m9.figshare.c.3873067.v2	https://doi.org/10.6084/m9.figshare.c.3873067.v2
participant_83	Skin Conductance recording and features extraction	Shimmer3 GSR+ Unit	Shimmer	participant_83_SC	Multisensory_emotions.mat/su.SC	figshare	doi:10.6084/m9.figshare.c.3873067.v2	https://doi.org/10.6084/m9.figshare.c.3873067.v2
participant_84	Skin Conductance recording and features extraction	Shimmer3 GSR+ Unit	Shimmer	participant_84_SC	Multisensory_emotions.mat/su.SC	figshare	doi:10.6084/m9.figshare.c.3873067.v2	https://doi.org/10.6084/m9.figshare.c.3873067.v2
participant_85	Skin Conductance recording and features extraction	Shimmer3 GSR+ Unit	Shimmer	participant_85_SC	Multisensory_emotions.mat/su.SC	figshare	doi:10.6084/m9.figshare.c.3873067.v2	https://doi.org/10.6084/m9.figshare.c.3873067.v2
participant_86	Skin Conductance recording and features extraction	Shimmer3 GSR+ Unit	Shimmer	participant_86_SC	Multisensory_emotions.mat/su.SC	figshare	doi:10.6084/m9.figshare.c.3873067.v2	https://doi.org/10.6084/m9.figshare.c.3873067.v2
participant_87	Skin Conductance recording and features extraction	Shimmer3 GSR+ Unit	Shimmer	participant_87_SC	Multisensory_emotions.mat/su.SC	figshare	doi:10.6084/m9.figshare.c.3873067.v2	https://doi.org/10.6084/m9.figshare.c.3873067.v2
participant_88	Skin Conductance recording and features extraction	Shimmer3 GSR+ Unit	Shimmer	participant_88_SC	Multisensory_emotions.mat/su.SC	figshare	doi:10.6084/m9.figshare.c.3873067.v2	https://doi.org/10.6084/m9.figshare.c.3873067.v2
participant_89	Skin Conductance recording and features extraction	Shimmer3 GSR+ Unit	Shimmer	participant_89_SC	Multisensory_emotions.mat/su.SC	figshare	doi:10.6084/m9.figshare.c.3873067.v2	https://doi.org/10.6084/m9.figshare.c.3873067.v2
participant_90	Skin Conductance recording and features extraction	Shimmer3 GSR+ Unit	Shimmer	participant_90_SC	Multisensory_emotions.mat/su.SC	figshare	doi:10.6084/m9.figshare.c.3873067.v2	https://doi.org/10.6084/m9.figshare.c.3873067.v2
participant_91	Skin Conductance recording and features extraction	Shimmer3 GSR+ Unit	Shimmer	participant_91_SC	Multisensory_emotions.mat/su.SC	figshare	doi:10.6084/m9.figshare.c.3873067.v2	https://doi.org/10.6084/m9.figshare.c.3873067.v2
participant_92	Skin Conductance recording and features extraction	Shimmer3 GSR+ Unit	Shimmer	participant_92_SC	Multisensory_emotions.mat/su.SC	figshare	doi:10.6084/m9.figshare.c.3873067.v2	https://doi.org/10.6084/m9.figshare.c.3873067.v2
participant_93	Skin Conductance recording and features extraction	Shimmer3 GSR+ Unit	Shimmer	participant_93_SC	Multisensory_emotions.mat/su.SC	figshare	doi:10.6084/m9.figshare.c.3873067.v2	https://doi.org/10.6084/m9.figshare.c.3873067.v2
participant_94	Skin Conductance recording and features extraction	Shimmer3 GSR+ Unit	Shimmer	participant_94_SC	Multisensory_emotions.mat/su.SC	figshare	doi:10.6084/m9.figshare.c.3873067.v2	https://doi.org/10.6084/m9.figshare.c.3873067.v2
participant_95	Skin Conductance recording and features extraction	Shimmer3 GSR+ Unit	Shimmer	participant_95_SC	Multisensory_emotions.mat/su.SC	figshare	doi:10.6084/m9.figshare.c.3873067.v2	https://doi.org/10.6084/m9.figshare.c.3873067.v2
participant_96	Skin Conductance recording and features extraction	Shimmer3 GSR+ Unit	Shimmer	participant_96_SC	Multisensory_emotions.mat/su.SC	figshare	doi:10.6084/m9.figshare.c.3873067.v2	https://doi.org/10.6084/m9.figshare.c.3873067.v2
participant_97	Skin Conductance recording and features extraction	Shimmer3 GSR+ Unit	Shimmer	participant_97_SC	Multisensory_emotions.mat/su.SC	figshare	doi:10.6084/m9.figshare.c.3873067.v2	https://doi.org/10.6084/m9.figshare.c.3873067.v2
participant_98	Skin Conductance recording and features extraction	Shimmer3 GSR+ Unit	Shimmer	participant_98_SC	Multisensory_emotions.mat/su.SC	figshare	doi:10.6084/m9.figshare.c.3873067.v2	https://doi.org/10.6084/m9.figshare.c.3873067.v2
participant_99	Skin Conductance recording and features extraction	Shimmer3 GSR+ Unit	Shimmer	participant_99_SC	Multisensory_emotions.mat/su.SC	figshare	doi:10.6084/m9.figshare.c.3873067.v2	https://doi.org/10.6084/m9.figshare.c.3873067.v2
participant_100	Skin Conductance recording and features extraction	Shimmer3 GSR+ Unit	Shimmer	participant_100_SC	Multisensory_emotions.mat/su.SC	figshare	doi:10.6084/m9.figshare.c.3873067.v2	https://doi.org/10.6084/m9.figshare.c.3873067.v2
